# Supplementary material for: Preliminary Study of the Antimicrobial, Anticoagulant, Antioxidant, Cytotoxic, and Anti-Inflammatory Activity of Five Selected Plants with Therapeutic Application in Dentistry
Source: Int J Environ Res Public Health. 2022 Jun 28;19(13):7927. doi: 10.3390/ijerph19137927 (PMC9265615; doi:10.3390/ijerph19137927)
Supplement: Supplementary file 1 [file ijerph-19-07927-s001.zip]

Archive with 2 entries (2 files):
- COMITÉ BIOÉTICA FOLIO (00152).pdf
- CONSENTIMIENTO INFORMADO UANL.pdf
